# Supplementary material for: Evidence and Gap Map of Whole‐School Interventions Promoting Mental Health and Preventing Risk Behaviours in Adolescence: Programme Component Mapping Within the Health‐Promoting Schools Framework: An evidence and gap map
Source: Campbell Syst Rev. 2025 Mar 10;21(1):e70024. doi: 10.1002/cl2.70024 (PMC11891928; doi:10.1002/cl2.70024)
Supplement: Supplementary file 1 — Supporting information. [file CL2-21-e70024-s001.xlsx]

## Sheet: Sheet1
Study title	Authors	Publication year	Country of implementation	Study design	Sample size	Sample characteristics	Intervention name	Intervention type	Theoretical framework	Initial training provided for staff?	Ongoing support for staff?	Curriculum component	Social-emotional environment component	Physical environment component	School leadership and governance component	School policies and resources component	Community partnerships component	School health services component	Government policies and resources component	Duration of intervention	Implementation fidelity assessed?	Comparator type (active vs inactive)	Intra-class coefficients	Outcome type	Measurement	Results	Subgroup analysis	Sensitivity analysis	Interesting notes for write-up
